# Supplementary material for: Challenges and Innovations in Paediatric Brain Tumour Treatments
Source: Pharmaceutics. 2025 Dec 3;17(12):1561. doi: 10.3390/pharmaceutics17121561 (PMC12737109; doi:10.3390/pharmaceutics17121561)
Supplement: Supplementary file 1 [file pharmaceutics-17-01561-s001.zip]

Archive with 1 entries (1 files):
- pharmaceutics-3885413-supplementary.xlsx
