# Supplementary material for: Challenges and Innovations in Paediatric Brain Tumour Treatments
Source: Pharmaceutics. 2025 Dec 3;17(12):1561. doi: 10.3390/pharmaceutics17121561 (PMC12737109; doi:10.3390/pharmaceutics17121561)
Supplement: Supplementary file 1 [file pharmaceutics-17-01561-s001.zip › pharmaceutics-3885413-supplementary.xlsx]

## Sheet: Supplementary Table S1
NCT Number	Study Title
NCT03593330	Neurosurgical Transitional Care Programme
NCT02409121	A Novel Health Information Technology System (BMT Roadmap) for Pediatric BMT Patients and Caregivers
NCT03299309	PEP-CMV in Recurrent MEdulloblastoma/Malignant Glioma
NCT03818204	Clinical Trial to Improve the Magnetic Levator Prosthesis
NCT04344626	Use of a Tonometer to Identify Epileptogenic Lesions During Pediatric Epilepsy Surgery
NCT02194452	Efficacy of 68Ga-DOTATOC Positron Emission Tomography (PET) CT in Children and Young Adults With Brain Tumors
NCT02098252	Treatment of Brain AVMs (TOBAS) Study
NCT04923126	SJ901: Evaluation of Mirdametinib in Children, Adolescents, and Young Adults With Low-Grade Glioma
NCT01878617	A Clinical and Molecular Risk-Directed Therapy for Newly Diagnosed Medulloblastoma
NCT05269693	A BHI to Increase Hope Level and Stress Level of Parents With a CMC: a Feasibility Study
NCT03250520	Application of Palliative Treatment in Children With Brain Stem Glioma and Recurrent High-grade Tumors in the Central Nervous System With the Nanomaterial NPt-Ca
NCT06087393	CONVIVO Endomicroscopy
NCT02372409	Using MRI-Guided Laser Heat Ablation to Induce Disruption of the Peritumoral Blood Brain Barrier to Enhance Delivery and Efficacy of Treatment of Pediatric Brain Tumors
NCT03194906	Memantine for Prevention of Cognitive Late Effects in Pediatric Patients Receiving Cranial Radiation Therapy for Localized Brain Tumors
NCT05630209	Blood Brain Barrier (BBB) Disruption Using Exablate Focused Ultrasound With Doxorubicin for Treatment of Pediatric DIPG
NCT03500991	HER2-specific CAR T Cell Locoregional Immunotherapy for HER2-positive Recurrent/Refractory Pediatric CNS Tumors
NCT02100891	Phase 2 STIR Trial: Haploidentical Transplant and Donor Natural Killer Cells for Solid Tumors
NCT05500508	Oral AMXT 1501 Dicaprate in Combination With IV DFMO
NCT02502708	Study of the IDO Pathway Inhibitor, Indoximod, and Temozolomide for Pediatric Patients With Progressive Primary Malignant Brain Tumors
NCT04978727	A Pilot Study of SurVaxM in Children Progressive or Relapsed Medulloblastoma, High Grade Glioma, Ependymoma and Newly Diagnosed Diffuse Intrinsic Pontine Glioma
NCT05278208	Lutathera for Treatment of Recurrent or Progressive High-Grade CNS Tumors or Meningiomas Expressing SST2A
NCT04569591	Corticotrophin-releasing Hormone (CRH) Stimulation for 18F-FDG-PET Detection of Pituitary Adenoma in Cushing s Disease
NCT02868008	Multimodal Imaging Techniques in Assessing the Surgical Risk for Eloquent Arteriovenous Malformations
NCT02750891	A Study of DSP-7888 in Pediatric Patients With Relapsed or Refractory High Grade Gliomas
NCT03352427	Study of Dasatinib in Combination With Everolimus for Children and Young Adults With Gliomas Harboring Platelet-Derived Growth Factor Receptor (PDGFR) Alterations
NCT02754908	Effectiveness of Musical Training in Children Surviving Brain Tumours
NCT02644291	Phase I Study of Mebendazole Therapy for Recurrent/Progressive Pediatric Brain Tumors
NCT03967093	A Study of BXQ-350 in Children and Young Adults With Relapsed Solid Tumors
NCT04655404	A Pilot Study of Larotrectinib for Newly-Diagnosed High-Grade Glioma With NTRK Fusion
NCT03363217	Trametinib for Pediatric Neuro-oncology Patients With Refractory Tumor and Activation of the MAPK/ERK Pathway.
NCT03520504	Study of Proton Radiation to the Brain and Spinal Cord for Patients With Leptomeningeal Metastases
NCT03043391	Phase 1b Study PVSRIPO for Recurrent Malignant Glioma in Children
NCT02389309	Dasatinib, Temsirolimus, and Cyclophosphamide in Treating Patients With Advanced, Recurrent, or Refractory Solid Tumors
NCT02343406	Adult Study: ABT-414 Alone or ABT-414 Plus Temozolomide vs. Lomustine or Temozolomide for Recurrent Glioblastoma Pediatric Study: Evaluation of ABT-414 in Children With High Grade Gliomas
NCT02285439	Study of MEK162 for Children With Low-Grade Gliomas
NCT02458339	Methotrexate Infusion Into Fourth Ventricle in Children With Recurrent Malignant Fourth Ventricular Brain Tumors
NCT02684071	Phase II Study of Intraventricular Methotrexate in Children With Recurrent or Progressive Malignant Brain Tumors
NCT01902771	Dendritic Cell Vaccine Therapy With In Situ Maturation in Pediatric Brain Tumors
NCT05043571	CARTALL: Chimeric-Antigen Receptor (CAR) T-Cell Therapy for Relapsed/ Refractory T-Lineage Acute Lymphoblastic Leukaemia
NCT04485104	Assessment of Adjunctive Cannabidiol Oral Solution (GWP42003-P) in Children With Tuberous Sclerosis Complex (TSC), Dravet Syndrome (DS), or Lennox-Gastaut Syndrome (LGS) Who Experience Inadequately-controlled Seizures
NCT03632317	A Study of Panobinostat in Combination With Everolimus for Children and Young Adults With Gliomas
NCT05288439	A Study of How Proton Beam Radiotherapy (PBRT) Affects Brain Function and Quality of Life in Children and Young Adults Undergoing Treatment for a Brain Tumor
NCT05445271	Optic Nerve Sheath Diameter in Pediatric Patients
NCT05528939	Feasibility/Acceptability of Attentional-Control Training in Survivors
NCT03615404	Cytomegalovirus (CMV) RNA-Pulsed Dendritic Cells for Pediatric Patients and Young Adults With WHO Grade IV Glioma, Recurrent Malignant Glioma, or Recurrent Medulloblastoma
NCT05476939	Biological Medicine for Diffuse Intrinsic Pontine Glioma (DIPG) Eradication 2.0
NCT02066220	International Society of Paediatric Oncology (SIOP) PNET 5 Medulloblastoma
NCT02792582	A Phase II Trial of Intensity-Modulated Proton Therapy for Incompletely Resected Craniopharyngioma and Observation for Craniopharyngioma After Radical Resection
NCT02852382	The Effects of Scalp Block on Haemodynamic Response and Postoperative Pain in Posterior Fossa Surgery
NCT01748149	Vemurafenib in Children With Recurrent/Refractory BRAF Gene V600E (BRAFV600E)-Mutant Gliomas
NCT02233049	Biological Medicine for Diffuse Intrinsic Pontine Glioma (DIPG) Eradication
NCT01836549	Imetelstat Sodium in Treating Younger Patients With Recurrent or Refractory Brain Tumors
NCT05600517	Evaluation of Caries Prevention Based on Genetic Etiology and Risk.
NCT02780804	Entinostat in Treating Pediatric Patients With Recurrent or Refractory Solid Tumors
NCT03774017	Research on Hybrid Operation Technique in the Treatment of Complex Brain Arteriovenous Malformations
NCT02693405	Executive and Socio-cognitive Functions in Survivors of Primary Brain Tumor: Impact on Patients' Quality of Life
NCT04804709	Non-Invasive Focused Ultrasound (FUS) With Oral Panobinostat in Children With Progressive Diffuse Midline Glioma (DMG)
NCT02707549	Fluid Therapy During Brain Tumor Resection in Children
NCT02810626	DTI & Tractography in Pediatric Tumor Surgery
NCT03179449	In Vivo Characterization of Macrophages in Pediatric Patients With Malignant Brain Tumors Using Ferumoxytol-enhanced MRI
NCT03980626	Study on Physical Activity's Relationship With Cancer and Cognition
NCT04767152	Evaluation of Brain Changes in ALL Patients on Therapy
NCT04908709	Spectroscopic MRI Guided Proton Therapy in Assessing Metabolic Change in Pediatric Patients With Brain Tumors
NCT03234309	Ferumoxytol in Magnetic Resonance Imaging of Pediatric Patients With Brain Tumors
NCT03270059	Gadolinium and Ferumoxytol MRI in Diagnosing Patients With Abnormalities in the Central Nervous System
NCT06193759	Immunotherapy for Malignant Pediatric Brain Tumors Employing Adoptive Cellular Therapy (IMPACT)
NCT02098759	Long-term, Prospective Study Evaluating Clinical and Molecular Biomarkers of Epileptogenesis in a Genetic Model of Epilepsy - Tuberous Sclerosis Complex
NCT05099003	A Study of the Drug Selinexor With Radiation Therapy in Patients With Newly-Diagnosed Diffuse Intrinsic Pontine (DIPG) Glioma and High-Grade Glioma (HGG)
NCT02013297	Study of SBRT Efficacy on Intra and Extra -Cranial Tumors or Metastasis in Pediatrics Population (SBRT Pediatrics)
NCT02914067	Cognitive Biomarkers in Pediatric Brain Tumor Patients
NCT01861990	Valproic Acid in Childhood Progressive Brain Tumors
NCT02442297	T Cells Expressing HER2-specific Chimeric Antigen Receptors(CAR) for Patients With HER2-Positive CNS Tumors
NCT04798859	The Child in Context Intervention Study
NCT02698254	Radiation Therapy in Treating Patients With Recurrent Brain Tumors Who Have Undergone Previous Radiation Therapy
NCT05554159	A Virtually Delivered Exercise Intervention To Mitigate Cognitive Deficits From Radiotherapy In AYAs With Brain Tumors
NCT04232059	The Effect of Different Ventilation Strategies on Cerebral Oxygenation Using Near Infrared Spectroscopy (NIRS) in Pediatrics Undergoing Posterior Fossa Tumor Surgery
NCT04532229	Nimotuzumab in Combined With Chemoradiotherapy to Treat the Newly Diagnosed Diffuse Intrinsic Pontine Glioma in Children
NCT02564198	A Study of Ramucirumab (LY3009806) in Children With Refractory Solid Tumors
NCT03598244	Volitinib in Treating Patients With Recurrent or Refractory Primary CNS Tumors
NCT05340881	Systematic Light Exposure in Pediatric Brain Tumor Survivors
NCT03841435	Hypofractionated Radiotherapy for Recurrent DIPG
NCT03977896	Feasibility of 11C-MET PET/MRI Imaging in Pediatric Brain Fossa Tumors
NCT01987596	Study of Fixed vs. Flexible Filgrastim to Accelerate Bone Marrow Recovery After Chemotherapy in Children With Cancer
NCT04595513	Stopping TSC Onset and Progression 2: Epilepsy Prevention in TSC Infants
NCT03356769	Aspirin as an add-on Treatment of Refractory Epilepsy in Tuberous Sclerosis Complex
NCT01758211	Functional Magnetic Resonance Imagine(fMRI)Navigation in Intracranial Arteriovenous Malformation Surgery
NCT02420613	Vorinostat and Temsirolimus With or Without Radiation Therapy in Treating Younger Patients With Newly Diagnosed or Progressive Diffuse Intrinsic Pontine Glioma
NCT01688401	Intra-arterial Chemotherapy for the Treatment of Progressive Diffuse Intrinsic Pontine Gliomas (DIPG).
NCT05768880	Study of B7-H3, EGFR806, HER2, And IL13-Zetakine (Quad) CAR T Cell Locoregional Immunotherapy For Pediatric Diffuse Intrinsic Pontine Glioma, Diffuse Midline Glioma, And Recurrent Or Refractory Central Nervous System Tumors
NCT04049669	Pediatric Trial of Indoximod With Chemotherapy and Radiation for Relapsed Brain Tumors or Newly Diagnosed DIPG
NCT05495269	Safety and Tolerability Study of QLS-101 in Adolescents With Sturge-Weber Syndrome (SWS)-Related Glaucoma Due to Elevated Episcleral Venous Pressure (EVP)
NCT05106296	Chemo-immunotherapy Using Ibrutinib Plus Indoximod for Patients With Pediatric Brain Cancer
NCT03690869	REGN2810 in Pediatric Patients With Relapsed, Refractory Solid, or Central Nervous System (CNS) Tumors and Safety and Efficacy of REGN2810 in Combination With Radiotherapy in Pediatric Patients With Newly Diagnosed or Recurrent Glioma
NCT04291235	The NEUROlogically-impaired Extubation Timing Trial (NEURO-ETT)
NCT04585724	Stereotactic Radiosurgery With Abemaciclib, Ribociclib, or Palbociclib in Treating Patients With Hormone Receptor Positive Breast Cancer With Brain Metastases
NCT02387840	Feasibility and Clinically Application of Magnetic Resonance Fingerprinting
NCT02887040	Study of Antineoplaston Therapy + Radiation vs. Radiation Only in Diffuse, Intrinsic, Brainstem Glioma
NCT02650401	Study Of Entrectinib (Rxdx-101) in Children and Adolescents With Locally Advanced Or Metastatic Solid Or Primary CNS Tumors And/Or Who Have No Satisfactory Treatment Options
NCT02920580	The NEUROlogically-impaired Extubation Timing Trial
NCT05323734	Adjunctive GNX Treatment Compared With Placebo in Children and Adults With TSC-related Epilepsy
NCT02323880	Selinexor in Treating Younger Patients With Recurrent or Refractory Solid Tumors or High-Grade Gliomas
NCT04897880	A Study of Panobinostat in Pediatric Patients With Solid Tumors Including MRT/ATRT
NCT03709680	Study Of Palbociclib Combined With Chemotherapy In Pediatric Patients With Recurrent/Refractory Solid Tumors
NCT01875601	NK White Blood Cells and Interleukin in Children and Young Adults With Advanced Solid Tumors
NCT03047980	Trial of Sirolimus for Cognitive Impairment in Sturge-Weber Syndrome
NCT01952769	Anti PD1 Antibody in Diffuse Intrinsic Pontine Glioma
NCT04341311	Phase I Study of Marizomib + Panobinostat for Children With DIPG
NCT02271711	Expanded Natural Killer Cell Infusion in Treating Younger Patients With Recurrent/Refractory Brain Tumors
NCT04196413	GD2 CAR T Cells in Diffuse Intrinsic Pontine Gliomas(DIPG) & Spinal Diffuse Midline Glioma(DMG)
NCT05604170	Open-label Study of Adjunctive GNX Treatment in Children and Adults With TSC-related Epilepsy
NCT02451696	A Pilot Study To Evaluate The Effects of Everolimus on Brain mTOR Activity and Cortical Hyperexcitability in TSC and FCD
NCT05298995	GD2-CAR T Cells for Pediatric Brain Tumours
NCT02175745	18F-FDOPA PET/CT or PET/MRI in Measuring Tumors in Patients With Newly-Diagnosed or Recurrent Gliomas
NCT03945682	The ASsessment and Physiotherapy managEment of Ataxia in Children Following Surgical Resection of Posterior Fossa Tumour
NCT04090268	Precision Exercise in Children With Malignant Hemopathies
NCT02452216	Using Ferumoxytol-Enhanced MRI to Measure Inflammation in Patients With Brain Tumors or Other Conditions of the CNS
NCT04684368	A Study of a New Way to Treat Children and Young Adults With a Brain Tumor Called NGGCT
NCT03955068	Strict Classic Ketogenic Diet as a Therapy for Recurrent or Progressive and Refractory Brain Tumors in Children
NCT05199363	Pediatric Patient Experience on a Diagnostic Path
NCT04334863	WP1066 in Children With Refractory and Progressive or Recurrent Malignant Brain Tumors
NCT03654716	Phase 1 Study of the Dual MDM2/MDMX Inhibitor ALRN-6924 in Pediatric Cancer
NCT05947045	Cognitive Training in the Virtual Reality Setting With Children Undergoing Radiotherapy for Brain Tumors
NCT02457845	HSV G207 Alone or With a Single Radiation Dose in Children With Progressive or Recurrent Supratentorial Brain Tumors
NCT03042416	18F-DOPA PET Imaging: an Evaluation of Biodistribution and Safety
NCT03605550	A Phase 1b Study of PTC596 in Children With Newly Diagnosed Diffuse Intrinsic Pontine Glioma and High Grade Glioma
NCT03523650	Oral Propanolol for Surgically Inaccessible Cavernous Malformations
NCT05555550	Evaluation of 18F-Fluciclovine Positron Emission Tomography - Magnetic Resonance Imaging (PET-MRI) in LGG
NCT01975116	p28 in Treating Younger Patients With Recurrent or Progressive Central Nervous System Tumors
NCT03652545	Multi-antigen T Cell Infusion Against Neuro-oncologic Disease
NCT03086616	CED With Irinotecan Liposome Injection Using Real Time Imaging in Children With Diffuse Intrinsic Pontine Glioma (DIPG) (PNOC 009)
NCT04528316	Physical Activity on Postural Stability and Coordination in Children With Posterior Fossa Tumor
NCT02992015	Gemcitabine in Newly-Diagnosed Diffuse Intrinsic Pontine Glioma
NCT03396575	Brain Stem Gliomas Treated With Adoptive Cellular Therapy During Focal Radiotherapy Recovery Alone or With Dose-intensified Temozolomide (Phase I)
NCT04678115	Clinical Trial Comparing Two Non-Surgical Treatments for Severe Blepharoptosis
NCT05065268	Visual Rehabilitation in Children With Homonymous Hemianopia: a Pilot Study on Virtual-reality Stimulation
NCT03274375	Immunoadsorption Therapy in Managing NMDAR Antibodies Encephalitis
NCT04324450	Memory Neuroimaging in Children, Adolescents and Young Adults Following Pediatric Cancer
NCT05278715	Modified CV Regimen in Optic Pathway Glioma
NCT02451215	Laser Interstitial Thermal Therapy (LITT) for the Treatment of Pediatric Central Nervous System Tumors
NCT05887882	Intra-Tumoral Injections of Natural Killer Cells for Recurrent Malignant Brain Tumors
NCT03914768	Immune Modulatory DC Vaccine Against Brain Tumor
NCT04730349	A Study of Bempegaldesleukin (BEMPEG: NKTR-214) in Combination With Nivolumab in Children, Adolescents and Young Adults With Recurrent or Treatment-resistant Cancer
NCT03762343	Ultrasound-guided Greater Occipital Nerve Block in Children Undergoing Posterior Fossa Craniotomy
NCT02849743	Intranasal Oxytocin in Hypothalamic Obesity
NCT05765643	Nurse Parental Support Using a Mobile App to Enhance Parental Self-efficacy in Symptom Management for the Children With Medical Complexity: A Randomized Control Trial
NCT02567643	Stereotactic Radiosurgery (SRS) for Multiple CNS Mets
NCT04264143	CED of MTX110 Newly Diagnosed Diffuse Midline Gliomas
NCT02050243	The Use of 5-aminolevulinic Acid (ALA) as an Intraoperative Tumor Marker for Resection of Pediatric Central Nervous System (CNS) Tumors
NCT02020720	18F-DOPA-PET in Planning Surgery in Patients With Gliomas
NCT03387020	Ribociclib and Everolimus in Treating Children With Recurrent or Refractory Malignant Brain Tumors
NCT05128903	Quantitative Assessment of Radiation-induced Neuroinflammation - A Proof of Principle Study
NCT04859543	Pediatric Prospective Personalized Immune and Target Identification Trial
NCT04944875	Effects of Music and Maternal Voice on Sedation Depth and Sedative Use During Pediatric Magnetic Resonance Imaging.
NCT02708056	Sugammadex Given for the Reversal of Rocuronium Induced Neuromuscular Blockade Under Sevoflurane Anesthesia in Infants
NCT03638167	EGFR806-specific CAR T Cell Locoregional Immunotherapy for EGFR-positive Recurrent or Refractory Pediatric CNS Tumors
NCT02532322	Efficacy of Acetaminophen in Posterior Fossa Surgery
NCT06081348	Sertraline vs. Placebo in the Treatment of Anxiety in Children and AdoLescents With NeurodevelopMental Disorders
NCT06104488	A Study of Avutometinib for People With Solid Tumor Cancers
NCT02809651	Confounding Factors in the Detection of Intracranial Hemorrhage With the Infrascanner
NCT04239092	9-ING-41 in Pediatric Patients With Refractory Malignancies.
NCT05009992	Combination Therapy for the Treatment of Diffuse Midline Gliomas
NCT01925092	Mifepristone in Children With Refractory Cushing's Disease
NCT03033992	Optune for Children With High-Grade Glioma or Ependymoma, and Optune With Radiation Therapy for Children With DIPG
NCT04482933	HSV G207 With a Single Radiation Dose in Children With Recurrent High-Grade Glioma
NCT02749877	Efficacy of Cognitive and Physical Trainings in Pediatric Cancer Survivors
NCT03815838	Molecular Imaging of Pituitary Adenomas
NCT04738162	Clinical Safety Study on 5-Aminolevulinic Acid (5-ALA) in Children and Adolescents With Supratentorial Brain Tumors
NCT03028246	A Feasibility Safety Study of Benign Centrally-Located Intracranial Tumors in Pediatric and Young Adult Subjects
NCT04402073	Personalized Risk-Adapted Therapy in Post-Pubertal Patients With Newly-Diagnosed Medulloblastoma
NCT03951246	Cognitive and Motor Training in Pediatric Posterior Fossa Tumor Survivors
NCT03406273	Standardized Protocol of Surgery and Radiation for Patients With Brain Metastases in Relapsed Neuroblastoma
NCT03606161	Navigated Repetitive Transcranial Magnetic Stimulation in Improving Motor Rehabilitation in Participants With Brain Tumors
NCT03591861	Therapeutic Targeting of Sex Differences in Pediatric Brain Tumor Glycolysis
NCT02415153	Pomalidomide in Treating Younger Patients With Recurrent, Progressive, or Refractory Central Nervous System Tumors
NCT03975829	Pediatric Long-Term Follow-up and Rollover Study
NCT03243461	International Cooperative Phase III Trial of the HIT-HGG Study Group (HIT-HGG-2013)
NCT04067960	Pharmacogenomics Testing in Directing the Optimal Use of Supportive Care Medications in Patients With Stage III-IV Cancer
NCT02095132	Adavosertib and Irinotecan Hydrochloride in Treating Younger Patients With Relapsed or Refractory Solid Tumors
NCT03620032	Study of Re-irradiation at Relapse Versus RT and Multiple Elective rt Courses
NCT03178032	Oncolytic Adenovirus, DNX-2401, for Naive Diffuse Intrinsic Pontine Gliomas
NCT03355794	A Study of Ribociclib and Everolimus Following Radiation Therapy in Children With Newly Diagnosed Non-biopsied Diffuse Pontine Gliomas (DIPG) and RB+ Biopsied DIPG and High Grade Gliomas (HGG)
NCT03250377	A Study to Test the Safety/ Efficacy of Brivaracetam (BRV) Used as Adjunctive Treatment in Subjects >=16 Years of Age With Partial Seizures With or Without Secondary Generalization
NCT03170141	Immunogene-modified T (IgT) Cells Against Glioblastoma Multiforme
NCT02147028	Hippocampal Sparing Whole Brain Radiotherapy vs Conventional Whole Brain Radiotherapy in Patients With Brain Metastases
NCT04315064	Infusion of Panobinostat (MTX110) Into the Fourth Ventricle in Children and Adults With Recurrent Medulloblastoma
NCT04250064	A Study of Low Dose Bevacizumab With Conventional Radiotherapy Alone in Diffuse Intrinsic Pontine Glioma
NCT02607124	A Phase I/II Study of Ribociclib,a CDK4/6 Inhibitor, Following Radiation Therapy
NCT03254680	Turmeric as Treatment in Epilepsy
NCT03257631	A Study of Pomalidomide Monotherapy for Children and Young Adults With Recurrent or Progressive Primary Brain Tumors
NCT05890781	Engineering Immune Organoids to Study Pediatric Cancer
NCT02479698	Cytotoxic T Lymphocytes in Treating Patients With Malignancies With BK and/or JC Virus
NCT02849457	Preventing Epilepsy Using Vigabatrin In Infants With Tuberous Sclerosis Complex
NCT05770544	DETERMINE Trial Treatment Arm 03: Entrectinib in Adult, Teenage/Young Adults and Paediatric Patients With ROS1 Gene Fusion-positive Cancers.
NCT06161974	Study of Olutasidenib and Temozolomide in HGG
NCT03566199	MTX110 by Convection-Enhanced Delivery in Treating Participants With Newly-Diagnosed Diffuse Intrinsic Pontine Glioma
NCT04674683	Study Comparing Investigational Drug HBI-8000 Combined With Nivolumab vs. Nivolumab in Patients With Advanced Melanoma
NCT04044937	Fluoroethyltyrosine for Evaluation of Intracranial Neoplasms
NCT04722237	Acceptance and Commitment Therapy for Neuro-Oncology Wellbeing
NCT04525014	RRx-001 Given With Irinotecan and Temozolomide for Pediatric Patients With Recurrent or Progressive Malignant Solid and Central Nervous System Tumors
NCT03990597	StrataXRT in Preventing Radiation Dermatitis in Pediatric Patients Undergoing Radiation Therapy to the Brain or Spinal Cord
NCT02006407	A Pilot Study to Evaluate Neurocognitive Injury and Longitudinal Changes in White Matter During Radiation Therapy in Children With Primary Brain Tumors
NCT05415007	GOLD: Brief Intervention to Reduce Anxiety and Promote Resilience in Families of Youth With Cancer
NCT05104983	Stopping TSC Onset and Progression 2B: Sirolimus TSC Epilepsy Prevention Study
NCT04771897	A Study of BXQ-350 in Children With Newly Diagnosed Diffuse Intrinsic Pontine Glioma (DIPG) or Diffuse Midline Glioma (DMG)
NCT05293197	Safety Study of the Repeated Opening of the Blood-brain Barrier With the SonoCloudÂ® Device to Treat Malignant Brain Tumors in Pediatric Patients
NCT01802567	Molecular-Guided Therapy for Relapsed and Refractory Childhood Cancer
NCT03988283	Neoepitope-based Personalized DNA Vaccine Approach in Pediatric Patients With Recurrent Brain Tumors
NCT04099797	C7R-GD2.CAR T Cells for Patients With GD2-expressing Brain Tumors (GAIL-B)
NCT03330197	A Study of Ad-RTS-hIL-12 + Veledimex in Pediatric Subjects With Brain Tumors Including DIPG
NCT04939597	A Study to See if Memantine Protects the Brain During Radiation Therapy Treatment for Primary Central Nervous System Tumors
NCT02940483	Infusion of 5-Azacytidine (5-AZA) Into the Fourth Ventricle in Children With Recurrent Posterior Fossa Ependymoma
NCT04758533	Clinical Trial to Assess the Safety and Efficacy of AloCELYVIR With Newly Diagnosed Diffuse Intrinsic Pontine Glioma (DIPG) in Combination With Radiotherapy or Medulloblastoma in Monotherapy
NCT03577600	Compassionate Treatment in Children With Brain Tumors With the CytotronÂ®
NCT03708900	Pharmacokinetic (PK), Pharmacodynamic (PD) and Tolerability of Osilodrostat in Pediatric Patients With Cushing's Disease
NCT01923922	CT Perfusion in the Prognostication of Cerebral High Grade Glioma
NCT01777633	Palliative Re-irradiation for Progressive Diffuse Intrinsic Pontine Glioma (DIPG) in Children
NCT03463733	Hydroxy-urea and Temozolomide in Patients With a Recurrent Malignant Brain Tumor (Glioblastoma)
NCT04519983	Efficacy of SRT as Salvage Therapy in Patients With Brain Oligo-progression of EGFR-mutant Non-small Cell Lung Cancer After Failure of the Third-generation EGFR-TKIs
NCT04196933	Analysis of Vestibular Compensation Following Clinical Intervention for Vestibular Schwannoma
NCT03128047	HUMC 1612: Optune NovoTTF-200A System
NCT03142087	The Effect of Virtual Reality Exercises on Balance in Children With Brain Tumors
NCT02274987	Molecular Profiling for Individualized Treatment Plan for DIPG
NCT03538587	Feasibility and Preliminary Efficacy of a Mindfulness-based Intervention for Children and Young Adults With High Grade or High-Risk Cancer and Their Caregivers
NCT04238819	A Study of Abemaciclib (LY2835219) in Combination With Other Anti-Cancer Treatments in Children and Young Adult Participants With Solid Tumors, Including Neuroblastoma
NCT05125666	Efficacy of Dual Task Training on Children With Ataxia After Medulloblastoma Resection
NCT01503086	Computer Training Program for Younger Patients With a Brain Tumor Who Underwent Radiation Therapy
NCT05762419	FUS Etoposide for DMG - A Feasibility Study
NCT03126266	Re-Irradiation of Progressive or Recurrent DIPG
NCT03668847	DM-CHOC-PEN for Brain Tumors in AYA Subjects
NCT04051047	Gemcitabine in Newly-Diagnosed Diffuse Midline Glioma
NCT03893487	Fimepinostat in Treating Brain Tumors in Children and Young Adults
NCT04837547	PEACH TRIAL- Precision Medicine and Adoptive Cellular Therapy
NCT05922566	Research on the Influence of Mukbang on Brain Activation in Children With Cancer Based on fMRI
NCT05535166	Molecular and Clinical Risk-Directed Therapy for Infants and Young Children With Newly Diagnosed Medulloblastoma
NCT04085887	Panitumumab-IRDye800 to Detect Pediatric Neoplasms During Neurosurgical Procedures
NCT03944447	Outcomes Mandate National Integration With Cannabis as Medicine
NCT05044819	Assessment of Potential for Chronic Liver Injury in Participants Treated With Epidiolex (Cannabidiol) Oral Solution
NCT04510051	CAR T Cells After Lymphodepletion for the Treatment of IL13RÎ±2 Positive Recurrent or Refractory Brain Tumors in Children
NCT05503251	Neuropsychological Care for Maintaining Quality of Life After Radiation Therapy in Patients With Brain Metastases
NCT02840123	Safety Study of DIPG Treatment With Autologous Dendritic Cells Pulsed With Lysated Allegenic Tumor Lines
NCT02340884	A Pilot RCT of the PRISM Intervention for AYAs With Cancer
NCT05230758	Effect of Metformin on Behaviour and the Brain in Children Treated for a Brain Tumour
NCT03471702	A Secondary Study Evaluating Aqueduct's Smart External Drain (SED)
NCT05615623	Blood Brain Barrier (BBB) Disruption Using Exablate Focused Ultrasound With Doxorubicin for Treatment of Pediatric DIPG
NCT01677741	A Study to Determine Safety, Tolerability and Pharmacokinetics of Oral Dabrafenib In Children and Adolescent Subjects
NCT02672241	Nimotuzumab in Combination With Radio-chemotherapy for the Treatment of Brainstem Tumor in Children
NCT05123534	A Phase 2 Study of Sonodynamic Therapy Using SONALA-001 and Exablate 4000 Type 2.0 in Patients With DIPG
NCT03306836	Exploration of Anticoagulation Program in Cerebral Aneurysm and Arteriovenous Malformations With Hybrid Operation 2
NCT03357978	Susceptibility to Infections, Tumor Risk and Liver Disease in Patients With Ataxia Telangiectasia
NCT03579602	Study of Tozuleristide and the Canvas Imaging System in Pediatric Subjects With CNS Tumors Undergoing Surgery
NCT02644460	Abemaciclib in Children With DIPG or Recurrent/Refractory Solid Tumors
NCT05843253	Study of Ribociclib and Everolimus in HGG and DIPG
NCT03727841	Marizomib for Recurrent Low-Grade and Anaplastic Supratentorial, Infratentorial, and Spinal Cord Ependymoma
NCT04749641	Neoantigen Vaccine Therapy Against H3.3-K27M Diffuse Intrinsic Pontine Glioma
NCT05521984	Targeting Pediatric Brain Tumors With Sodium Glucose Cotransporter 2 Inhibitors (SGLT2i)
NCT02162732	Molecular-Guided Therapy for Childhood Cancer
NCT04999618	A New Approach in Laser Surgery Using the Regenerative Solution in Children Diagnosed With Vascular Pathology
NCT04474678	Quality Improvement Project - "My Logbook! - I Know my Way Around!"; ("Mein Logbuch - Ich Kenne Mich Aus!")
NCT03068832	Neoepitope-based Personalized Vaccine Approach in Pediatric Patients With Recurrent Brain Tumors
NCT02909777	Trial of CUDC-907 in Children and Young Adults With Relapsed or Refractory Solid Tumors, CNS Tumors, or Lymphoma
NCT02574728	Sirolimus in Combination With Metronomic Chemotherapy in Children With Recurrent and/or Refractory Solid and CNS Tumors
NCT02573441	KEYS to Succeed: Cognitive and Academic Intervention Program for Children and Adolescents Surviving Cancer
NCT03933241	Nasal Irrigation Apply in Patients After Transsphenoidal Pituitary Tumor Resection
NCT02596828	Prospective Pilot Trial to Assess a Multimodal Molecular Targeted Therapy in Children, Adolescent and Young Adults With Relapsed or Refractory High-grade Pineoblastoma
NCT06014398	Improving Survivorship and Health-related Quality of Life in Patients With Primary Brain Tumours
NCT05202925	Musical Training Programme to Improve Neurocognitive Functioning of Children Surviving Brain Tumours
NCT06183788	Antibody-mediated NMDA Receptor Encephalitis: Symptoms, Biomarkers, and Mechanisms of the Prolonged Recovery Stage
NCT03936465	Study of the Bromodomain (BRD) and Extra-Terminal Domain (BET) Inhibitors BMS-986158 and BMS-986378 in Pediatric Cancer
NCT04911621	Adjuvant Dendritic Cell Immunotherapy for Pediatric Patients With High-grade Glioma or Diffuse Intrinsic Pontine Glioma
NCT02717455	Trial of Panobinostat in Children With Diffuse Intrinsic Pontine Glioma
NCT03696355	Study of GDC-0084 in Pediatric Patients With Newly Diagnosed Diffuse Intrinsic Pontine Glioma or Diffuse Midline Gliomas
NCT02332655	Cannabidiol Expanded Access Study in Medically Refractory Sturge-Weber Syndrome
NCT01586455	Human Placental-Derived Stem Cell Transplantation
NCT05676489	MeFAMP for Imaging System A Amino Acid Transport in Primary and Metastatic Brain Tumors
NCT01837862	A Phase I Study of Mebendazole for the Treatment of Pediatric Gliomas
NCT02359565	Pembrolizumab in Treating Younger Patients With Recurrent, Progressive, or Refractory High-Grade Gliomas, Diffuse Intrinsic Pontine Gliomas, Hypermutated Brain Tumors, Ependymoma or Medulloblastoma
NCT03434262	SJDAWN: St. Jude Children's Research Hospital Phase 1 Study Evaluating Molecularly-Driven Doublet Therapies for Children and Young Adults With Recurrent Brain Tumors
NCT02960230	H3.3K27M Peptide Vaccine With Nivolumab for Children With Newly Diagnosed DIPG and Other Gliomas
NCT05658731	Cognitive Outcomes After Brain Substructure-informed Radiation Planning in Pediatric Patients
NCT04659421	Study of Recombinant Human Endostatin Combined With CV Regimen in the Treatment of Pediatric Low-grade Gliomas
NCT03281889	Proton Craniospinal Irradiation With Bone Sparing to Decrease Growth Decrement From Radiation
NCT02505165	Illness Management and Parental Adjustment to Cancer Treatment
NCT02052648	Study of IDO Inhibitor and Temozolomide for Adult Patients With Primary Malignant Brain Tumors
NCT03216148	18F-FET PET in Childhood Brain Tumours
NCT01878266	Prospective Trial of Two Hypofractionated Radiotherapy Regimens Versus Conventional Radiotherapy in Diffuse Brainstem Glioma in Children
NCT04943848	rHSC-DIPGVax Plus Checkpoint Blockade for the Treatment of Newly Diagnosed DIPG and DMG
NCT02758366	Prolonged Exposure to Doxorubicin in Patients With Glioblastoma Multiforme and Diffuse Intrinsic Pontine Glioma
NCT03083665	A Study to Evaluate the Efficacy and Safety of Brivaracetam in Study Participants (>=16 to 80 Years of Age) With Epilepsy
NCT04517565	Longitudinal Neuroimaging in Sturge-Weber Syndrome
NCT02129712	Neuroplasticity-Based Cognitive Remediation for Pediatric Brain Tumor Survivors
NCT01997255	Adjunctive Everolimus (RAD 001) Therapy for Epilepsy in Children With Sturge-Weber Syndrome (SWS)
NCT05717712	Oncolytic Virus Ad-TD-nsIL12 for Primary Pediatric Diffuse Intrinsic Pontine Glioma
NCT03399864	Effectiveness of Musical Training in Hong Kong Chinese Childhood Brain Tumor Survivors
NCT01288573	A Combined Study in Pediatric Cancer Patients for Dose Ranging and Efficacy/Safety of Plerixafor Plus Standard Regimens for Mobilization Versus Standard Regimens Alone
NCT03334162	Playful Sensorimotor Training in Pediatric Brain Tumor Patients
NCT05534672	Placebo Controlled Study to Assess the Efficacy and Safety of Rapamycin in Drug Resistant Epilepsy Associated With Tuberous Sclerosis Complex
NCT03739372	Clinical Benefit of Using Molecular Profiling to Determine an Individualized Treatment Plan for Patients With High Grade Glioma
NCT05407272	Explore the Sharing Model Intervene to Improve the Knowledge, Attitudes, Service Intentions and Service Start-up Effects of the Eight Major Non-cancer Disease End-stage Caregivers on Well-being and Palliative Care
NCT02905110	Methotrexate and Etoposide Infusions Into the Fourth Ventricle in Children With Recurrent Posterior Fossa Brain Tumors
NCT04185038	Study of B7-H3-Specific CAR T Cell Locoregional Immunotherapy for Diffuse Intrinsic Pontine Glioma/Diffuse Midline Glioma and Recurrent or Refractory Pediatric Central Nervous System Tumors
NCT02864888	Effect of Antineoplaston Therapy on the QT/QTc Interval In Subjects With Diffuse, Intrinsic, Brainstem Glioma
NCT02773888	An Evaluation of Non-Invasive ICP Monitoring in Patients Undergoing Invasive ICP Monitoring Via an Intraparenchymal Pressure Monitoring Device
NCT06093165	RE-irradiation of Diffuse MIdline Glioma paTients
NCT03478462	Dose Escalation Study of CLR 131 in Children, Adolescents, and Young Adults With Relapsed or Refractory Malignant Tumors Including But Not Limited to Neuroblastoma, Rhabdomyosarcoma, Ewings Sarcoma, and Osteosarcoma
NCT02444546	Wild-Type Reovirus in Combination With Sargramostim in Treating Younger Patients With High-Grade Relapsed or Refractory Brain Tumors
NCT03206021	COZMOS:Phase I/Ib Trial of Combined 5'Azacitidine and Carboplatin for Recurrent/Refractory Pediatric Brain/Solid Tumors
NCT03685630	A Study to Evaluate the Safety and Tolerability of Intravenous Brivaracetam (BRV) as Replacement for Oral Brivaracetam in Japanese Subjects >=16 Years of Age With Partial Seizures With or Without Secondary Generalization
NCT05538130	A Study to Learn About the Study Medicine Called PF-07799544 in People With Advanced Solid Tumors
NCT03416530	ONC201 in Pediatric H3 K27M Gliomas
NCT01682746	Photodynamic Therapy (PDT) for Recurrent Pediatric Brain Tumors
NCT04447846	Novel Cognitive Treatment Targets for Epidiolex in Sturge- Weber Syndrome
NCT04521946	Chemotherapy and Donor Stem Transplant for the Treatment of Patients With High Grade Brain Cancer
NCT02947373	Pilot Study of Safety and Toxicity of Acquiring Hyperpolarized Carbon-13 Imaging in Children With Brain Tumors
NCT04706910	18F-DOPA II - PET Imaging Optimization
NCT02624388	Study of Genistein in Pediatric Oncology Patients (UVA-Gen001)
NCT04543188	A FIH Study of PF-07284890 in Participants With BRAF V600 Mutant Solid Tumors With and Without Brain Involvement
NCT03911388	HSV G207 in Children With Recurrent or Refractory Cerebellar Brain Tumors
NCT02303938	Effects of Exercise on Cognitive Function in Glioma Patients
NCT03402425	The Diagnostic Value of 18F-FET PET/MRI for CNS Tumors in Children and Adolescents
NCT06051240	Lithium Treatment to Prevent Cognitive Impairment After Brain Radiotherapy
NCT05063357	131I-omburtamab Delivered by Convection-Enhanced Delivery in Patients With Diffuse Intrinsic Pontine Glioma
NCT02885324	Pilot Study of Cabozantinib for Recurrent or Progressive Central Nervous System Tumors in Children
NCT01884740	Intraarterial Infusion Of Erbitux and Bevacizumab For Relapsed/Refractory Intracranial Glioma In Patients Under 22
NCT02153957	Trial Evaluating an Enhanced Physical Activity Intervention to Improve Cognitive Late Effects in Children Treated With Cranial Radiation for Brain Tumors
NCT03916757	V-Boost Immunotherapy in Glioblastoma Multiforme Brain Cancer
NCT04994977	Intra-Arterial Chemotherapy for Newly Diagnosed, Residual, or Recurrent Atypical Choroid Plexus Papilloma and Choroid Plexus Carcinoma Prior to Second-Look Surgery
NCT02462629	Study of BLZ-100 in Pediatric Subjects With CNS Tumors
NCT02255461	Palbociclib Isethionate in Treating Younger Patients With Recurrent, Progressive, or Refractory Central Nervous System Tumors
NCT02775318	Stellate Ganglion Block Using Ultrasound Guidance For Treatment Of Post Clipping Cerebral Vasospasm
NCT05629702	ARISTOCRAT: Blinded Trial of Temozolomide +/- Cannabinoids
NCT03389802	Phase I Study of APX005M in Pediatric CNS Tumors
NCT03904862	Testing the Safety and Tolerability of CX-4945 in Patients With Recurrent Medulloblastoma Who May or May Not Have Surgery
NCT02015728	Selecting Patient-Specific Biologically Targeted Therapy for Pediatric Patients With Refractory Or Recurrent Brain Tumors
NCT03513757	Dexmedetomidine and Propofol for Pediatric MRI Sedation
NCT04201457	A Trial of Dabrafenib, Trametinib and Hydroxychloroquine for Patients With Recurrent LGG or HGG With a BRAF Aberration
NCT03286257	Can Exercise Training Reduce the Frequency and Severity of Hot Flushes Associated With Breast Cancer Treatment?
NCT02684058	Study of Efficacy and Safety of Dabrafenib in Combination With Trametinib in Pediatric Patients With BRAF V600 Mutation Positive LGG or Relapsed or Refractory HGG Tumors
NCT03328858	Ketogenic Diet in Children With Malignant or Recurrent/Refractory Brain Tumor
NCT03885258	Melatonin Replacement Therapy in Pinealectomized Patients
NCT03282058	Silastic Stent Study
NCT03451123	FET-PET/MRI for Surgical Assessment of Pediatric Brain Tumors
NCT04313374	Integrated Pulmonary Index and Opioid Based Patient Controlled Analgesia
NCT05169944	Magrolimab in Children and Adults With Recurrent or Progressive Malignant Brain Tumors
NCT05777499	MUSic Therapy In Complex Specialist Neurorehabilitation
NCT04870944	CBL0137 for the Treatment of Relapsed or Refractory Solid Tumors, Including CNS Tumors and Lymphoma
NCT05096481	PEP-CMV Vaccine Targeting CMV Antigen to Treat Newly Diagnosed Pediatric HGG and DIPG and Recurrent Medulloblastoma
NCT05367076	Fitness to Aid the Brain and Cognitive Skills
NCT02040376	Metformin for Brain Repair in Children With Cranial-Spinal Radiation for Medulloblastoma
NCT05553899	PET-MRI in Paediatric Brain Tumours
NCT02866981	Observation for Patients With Asymptomatic CNS Metastatic Disease
NCT05717699	Oncolytic Virus Ad-TD-nsIL12 for Progressive Pediatric Diffuse Intrinsic Pontine Glioma
NCT01922076	Adavosertib and Local Radiation Therapy in Treating Children With Newly Diagnosed Diffuse Intrinsic Pontine Gliomas
NCT02810899	Dexmedetomidine and Intelligence Development in Pediatric Patients Undergoing Craniotomy
NCT03113799	A Study Evaluate Aqueduct's Smart External Drain
NCT03691870	Transvenous Approach for the Treatment of Cerebral Arteriovenous Malformations
NCT03310996	Non-invasive Stimulation in Neurofibromatosis Type 1
NCT04460495	Quantifying Oxygen Utilization of Tumors Using Oxygen-Enhanced Molecular MRI
NCT05038696	ALaCART-B: Acute Leukemia and Chimeric Antigen Receptor-T Cell Therapy for B-lymphoblastic Leukemia.
NCT02165995	Use of Navigated Transcranial Magnetic Stimulation (nTMS) in Generated Motor and Language Mapping to Evaluate Brain Recovery Following Surgery
NCT04023669	Evaluation of LY2606368 Therapy in Combination With Cyclophosphamide or Gemcitabine for Children and Adolescents With Refractory or Recurrent Group 3/Group 4 or SHH Medulloblastoma Brain Tumors
NCT02880111	Rates DMBT1 ( Glycoprotein) in Sputum of CF Patients With Pseudomonas Aeruginosa
NCT02367469	Tryptophan Metabolism in Human Brain Tumors
NCT00556153	[F-18]Fluoro-DOPA PET Imaging of Brain Tumors in Children
NCT02603692	Health Related Quality of Life in Pediatric Central Nervous System (CNS) Tumors: A Feasibility Study Utilizing PROMIS
NCT00067821	Comparison of PET and Proton MRS Imaging to Evaluate Pediatric Brain Tumor Activity
NCT03462914	Comparative Study Between Different Approaches to CPA-petroclival Meningiomas
NCT06649591	Expert Consensus and Artificial Intelligence in Medical Decision Making in Patients with Malignant Brain Tumors
NCT04501731	Controlling Coordination After Childhood Cerebellar Cancer, a Pilot Study
NCT06678867	The Use of 5-ALA in Paediatric Patients with High Grade Brain Tumours
NCT04427384	Registry of Patients With Brain Tumors Treated With STaRT (GammaTiles)
NCT02639325	Tumor Related Epilepsy
NCT06257498	Upright Open MRI for Brain Imaging in Children - a Pilot Study
NCT05781984	Role of Surgery in Management of Pineal Region Tumors in Children
NCT02608762	Neurobehavioral Outcomes and Quality of Life in Pediatric Patients With Brain or Head/Neck Tumors Receiving Proton or Photon Radiotherapy
NCT02851355	Follow-up Survey of Patients Who Were Treated for Medulloblastoma or Primitive Neuroectodermal Tumors of the Central Nervous in Norway
NCT04180046	Utility of Primary Glioblastoma Cell Lines
NCT06185686	Radiation Induced Alterations in Resting State Brain Networks in Pediatric Brain Tumor Patients
NCT03208387	Understanding the Late Effects of Surviving a Pediatric Brain Tumor
NCT02846038	Understanding Communication in Healthcare to Achieve Trust (U-CHAT)
NCT06357377	A Study of the Safety, Dosing, and Delivery of NEO100 in Patients with Pediatric Brain Tumors
NCT03972514	Observational Trial of the Impact of Radiation Dose in Children With Brain and Skull Base Tumors.
NCT04365647	Intra-operative Variation in Size of Brain Tumors After Craniotomy
NCT02152748	Disease Progression and Treatment-induced Alterations in Glioblastoma
NCT05062772	Brain Tumor Intraoperative Ultrasound Database
NCT03531307	Lactate Levels Correlates With Ki-67 in Brain Tumor Surgery
NCT04367779	Research of Biomarkers of Response to Proton Beam Therapy in Pediatric and Adult Patients.
NCT05776602	Fast Brain MRI in Children With Suspected Brain Tumor
NCT04670016	HRQL and Symptom Assessment for Patients With DIPG or Recurrent and Re-irradiated Brain Tumours and Their Caregivers
NCT04019470	Immunomodulation Analysis of Radiation Therapy in Pediatric Malignant Brain Tumors
NCT05660499	Impact of the Development of Pediatric Palliative Care
NCT02692898	Biomarker Analysis of Central Nervous System Tumors
NCT05588141	A Phase I/II Study of Zotiraciclib for Recurrent Malignant Gliomas With Isocitrate Dehydrogenase 1 or 2 (IDH1 or IDH2) Mutations
NCT05672043	Genetic and Molecular Risk Profiles of Pediatric Malignant Brain Tumors in China
NCT06599879	Irradiation in Paediatrics: Neurocognition, Neuroimaging and Evaluation of Memory and Attention
NCT04351035	National Wide Cross-sectional Study in Paediatric Central Nervous System Tumours in China -- the CNOG-MC001 Registry
NCT06226519	Integrated PET/MRI and Germline Variants to Differentiate Brain Tumopr Recurrence From Iatrogenicchanges in Children
NCT04066465	Neurocognitive Function After Proton Therapy in Children and Adolescents
NCT03055364	Cognitive Function After Treatment of Primary CNS Malignancy
NCT02417324	International HIT-MED Registry (I-HIT-MED)
NCT02389855	Laser Ablation in Stereotactic Neurosurgery (LAISE): NeuroBlateÂ® Retrospective Registry
NCT06140719	xPedite: A Study to Expedite DIPG and DMG Research
NCT06273176	The RECMAP-study: Resection With or Without Intraoperative Mapping for Recurrent Glioblastoma
NCT06632236	5G-EMERALD: Amivantamab in Malignant Brain Tumours
NCT06630260	5G-RUBY: Avutometinib and Defactinib in Malignant Brain Tumours
NCT02276053	Study of Lacosamide as an Adjunctive Drug Treatment for Epilepsy in Patients With Brain Tumors
NCT05018338	Brain-Shift Monitoring Using 3D Scanning
NCT06040580	Can we Use Resting-state fMRI and CSD Fiber Tractography for Presurgical Mapping?
NCT05709522	Neurocognitive and Psychosocial Outcomes Among Pediatric Brain Tumor and Blood Cancer Patients
NCT02199548	The Good Patient Study
NCT04553757	Seizure Control As a New Metric in Assessing Efficacy of Tumor Treatment in Patients with Low Grade Glioma
NCT06396481	Clinical Study of Allogeneic VÎ³9VÎ´2 T Cells in the Treatment of Brain Malignant Glioma
NCT02743481	Early Life Exposures in Agriculture
NCT06640582	TIL Therapy Combined With Pembrolizumab for Advanced Brain Cancer Including Gliomas and Meningiomas
NCT03361033	Components of Social Functioning in Survivors of Pediatric Brain Tumors
NCT06474533	Fluoroethyltyrosine for the Evaluation of Intracranial Neoplasm
NCT03052738	Medical Marijuana in the Pediatric Central Nervous System Tumor Population
NCT03086421	Social Emotional Development in Young Children With Cancer
NCT02160795	Feasibility of Identifying a Chinese Study Population and Eligible Pediatric Cancer Cases, and Linking the Two Groups to Assess the Role of Periconceptional Folic Acid Supplements in Risk of Pediatric Cancer.
NCT05697874	International Rare Brain Tumor Registry
NCT05609162	Treatments for Brain Metastases With Poor Prognostic Factors
NCT02608307	Medical Treatment Decision Making Using Adaptive Conjoint Analysis
NCT02392078	Laser Ablation of Abnormal Neurological Tissue Using Robotic NeuroBlate System
NCT05616377	Combination of Local Therapy and Target Therapy for Brain Metastases With EGFR Mutation
NCT04654975	Metachronic Brain Metastases After Esophagectomy for Esophageal Cancer (METABREC)
NCT01801813	Risk Factors of Complications Regarding Patients Undergoing Brain Tumour Neuro-surgery (Cranioscore).
NCT05978557	Brain Slice Explants to Predict Drug Response in Brain Tumors
NCT05375617	European Prospective Investigation Into Childhood Cancer
NCT06620926	Impact of IDH Mutation and Adjuvant Chemo(radio)therapy on Survival Outcome in Grade II/III Astrocytoma
NCT05946928	EMERGENCE AGITATION After Premedication IN PAEDIATRIC MAGNETIC RESONANCE IMAGING: A RETROSPECTIVE COHORT STUDY
NCT05427838	Simulation Training in Emergency Department Imaging 2
NCT06291662	Evaluation of Performance Characteristics and Applicability in Oncology of Devices Customized Medical Devices Made by 3D Printing
NCT06362434	Visual Telerehabilitation in Children, Adolescents and Young Adults With Hemianopsia Consecutive to a Brain Tumour
NCT05151718	Multiomic Approach to Radioresistance of Ependymomas in Children and Adolescents
NCT06330870	Brain Metastasis Development Mechanism in BCBM Patients
NCT05595863	Correlation Between SPECT/CT and IDH Mutation in Brain Glioma
NCT02300766	Cerebellar Mutism Syndrome Study
NCT06221553	Safety and Efficacy of Loco-regional B7H3 IL-7Ra CAR T Cell in DIPG
NCT05593809	Single Photon Emission Computed Tomography/Computed Tomography With Pentavalent 99mTc Dimercaptosuccinic Acid in Patients With Brain Glioma; Correlation With IDH Mutation
NCT05170087	Radiomic Analysis for Predicting Treatment Response and Clinical Outcomes in Malignancies
NCT04674579	Automatic Segmentation MRI Cerebral Glioma
NCT04101123	Children and Adolescents With Leukemia, Brain Tumors, and Sarcomas
NCT06208657	Optimal Precision TherapIes to CustoMISE Care in Childhood and Adolescent Cancer
NCT06231186	a Feasibility Study of iHD-SRT for BM
NCT05934630	Testing Cerebrospinal Fluid for Cell-free Tumor DNA in Children, Adolescents, and Young Adults With Brain Tumors
NCT06684873	A Multicenter, Single-arm, Open-label Study Evaluating the Safety and Efficacy of AK112 Combined With Chemotherapy as First-line Treatment for Non-squamous NSCLC Patients With BRAIN Metastases and Negative Driver Genes (IVO BRAIN)
NCT04296617	Brain Imaging Changes Following Proton Therapy for Pediatric Primary Central Nervous System and Base of Skull Tumors
NCT06036394	Artificial Intelligence in CNS Radiation Oncology
NCT03543020	Radiation- Induced Alopecia in Patients Undergoing Radiation Therapy to the Brain
NCT03666507	Vegetative Monitoring During Brainstem-associated Surgery
NCT04249921	Evaluation of Acupuncture Effects for Complications After Surgery of Cerebellopontine Angle Tumor in Skull Base
NCT03973450	Epidemiology of Pituitary Tumours: Prevalence of Associated Neoplasia
NCT06465199	Difluoromethylornithine (DFMO) and AMXT-1501 for Neuroblastoma, CNS Tumors, and Sarcomas
NCT04710485	Sphenoorbital Meningioma Management.
NCT05634655	Dissecting the Mechanism of DNA Methylation on the Invasiveness of Pituitary Tumors.
NCT03771625	Evaluating Structural and Functional Changes of Brain by fMRI and DTI in Patients With Intracranial Germ Cell Tumors
NCT06499636	In Vitro Models From Pediatric Brain Tumors
NCT03750890	Visual Study of Molecular Genotype in Glioma Evolution
NCT06307561	The Effect of Dystonia Severity on Participation in Daily Living Activities and Caregivers in Children of Cerebral Palsy With Secondary Dystonia
NCT03102112	Noninvasively Predicting Gene Status of Glioma
NCT06251830	Increasing Diagnosis Rates While Reducing Examination Time: Can MR Fingerprinting Deliver on Its Promise?
NCT02261649	Impact of Cerebellar Mass Resection on Pain Processing
NCT03467295	Treatments and Outcomes of Untreated Cerebral Cavernous Malformations in CHina.
NCT03676868	Biology of Cerebral Arteriovenous Malformations and Prognosis of Cerebral Arteriovenous Malformations
NCT05504772	Precision Medicine for Every Child With Cancer
NCT04938401	Construction and Application of a Risk Prediction Model Forepistaxis After Pituitary Tumor Resection
NCT03336931	PRecISion Medicine for Children With Cancer
NCT05449106	Evaluation of Clinical Outcomes of Unruptured bAVMs Treated With Medical Management Alone Based on Multimodal CT
NCT05305092	Assessment of Brain Cognitive Impairment in Breast Cancer
NCT06282224	Application of Augmented Reality Neuronavigation in Transnasal Endoscopic Skull Base Surgery
NCT03995823	Evaluation of Nidus Occlusion After Gamma Knife Radiosurgery of Cerebral Arteriovenous Malformations Using Magnetic Resonance Imaging
NCT06309251	Effectiveness and Impact on the Quality of Life of Ketogenic Diet in Pediatric Patients
NCT05171127	Differentiation Between Healthy Cerebral Tissue and Tumor Tissue Using a Tissue Sensing Instrument
NCT02375334	Adherence Monitoring System in Managing Myelosuppression in Patients With Newly Diagnosed Malignant Gliomas Receiving Temozolomide and Radiation Therapy
NCT06499922	Surgical Management of Low Grade Glioma
NCT01730274	Cerebellum - Cognitive Outcome and Functional Connectivity
NCT06320496	Evaluation of the Effect of a Physical Activity Recovery Stay
NCT03306823	Exploration of Anticoagulation Program in Cerebral Aneurysm and Arteriovenous Malformations With Hybrid Operation 1
NCT05359120	Pyrotinib Combined With Capecitabine in HER-2 Positive Advanced Breast Cancer and Brain Metastases (Post-PERMEATE)
NCT03471026	Advanced MRI for Posterior Fossa Tumours
NCT03775694	Diffusion MRI-1 Imaging Database
NCT03489187	Visualase Visualization Database (VIVID-1)
NCT04322734	Transgenerational Metabolic-Immune Biomarkers of Neurological and Neurodevelopmental Disorders
NCT06618703	Brain Irradiation for Childhood Cancer - Endocrine Monitoring During the First Years
NCT02848664	Use of the Passy Muir Swallowing Self Trainer
NCT04253015	A Post-Authorisation Safety Study Patient Registry of Patients With Neuroblastoma Being Treated With Dinutuximab Beta
NCT03586401	Creating a Decision Support System for the Corporate Management of Physical Therapy
NCT03710278	The Effectiveness and Safety of Human Lumbar Puncture Assist Device (LPat)
NCT05641636	Cardiovascular Disorders and Risk Factors in Childhood Cranial and Craniospinal Tumors Survivors
NCT04174820	Child's Study of the Impact of PF Lesion on Motor Skills, Language, Cognitive Functioning and Social Cognition
NCT05148663	CCM Blood Biomarker Validation Study
NCT02747576	Social Cognition and Brain Integrity in Survivors of Pediatric Medulloblastoma
NCT04743466	Evaluation of Association Between Testosterone Levels, Dementia, and Adverse Mental Health Outcomes
NCT04274283	Tessa Jowell BRAIN MATRIX - Platform Study
NCT06299891	Efficacy and Safety of Phentermine/Topiramate in Youth With Hypothalamic Obesity
NCT06728865	Evaluation of the Efficacy and Safety of Furmonertinib Combined with Bevacizumab As First-Line Treatment for EGFR-Positive Non-Small Cell Lung Cancer with Brain Metastases: a Single-Arm, Open-Label, Prospective Phase II Clinical Study
NCT03137615	The Cardiovascular Changes Associated With Septal Local Anaesthesia
NCT05397106	Post Market Clinical Follow-up of CODMAN CERTAS Programmable Valve
NCT05380908	Brain Metabolic Network of PET in Patients With Advanced Non-Small Cell Lung Cancer
NCT04216537	Survival Significance of Molecular Pathology and Genetic Variation in Brain Gliomas
NCT03940014	Pulmonary Arteriovenous Malformations (PAVMs) in Hereditary Haemorrhagic Telangiectasia (HHT)
NCT06001073	Prognosis Prediction System of Patients With Cardiovascular and Cerebrovascular Diseases Based on Multi-omics
NCT05660408	RNA Lipid Particles Targeting Pediatric Recurrent Intracranial Malignancies and Other systEmic Solid Tumors
NCT05019196	fMRI Study of Functional Reorganization in Glioma Patients
NCT03896958	The PIONEER Initiative: Precision Insights On N-of-1 Ex Vivo Effectiveness Research Based on Individual Tumor Ownership (Precision Oncology)
NCT06709040	A Study to Follow Paediatric Participants With Growth Hormone Deficiency Treated With Somapacitan for Long Term Safety Information and Clinical Parameters
NCT05179824	Tempus Priority Study: a Pan-tumor Observational Study
NCT04868799	Finding New Targets by Proteomic Approaches (InnovRT1)
NCT06664190	Pre-operative Surgical Difficulty Stratification Using Predicted Tumor Perfusion and Consistency
NCT05840575	Investigating Cognitive Impairment in Young Patients With Cancer Prospectively
NCT03424980	A Study to Evaluate Effectiveness and Safety of Tyrosine Kinase Inhibitors
NCT03222258	Prospective Cohort Study Depending on the Use of Palliative Care for Advanced Stage of Cancer Patients
NCT06214767	Study on Treatment Decision-Making and Prognostic Follow-Up for Untreated Cerebral Cavernous Malformations
NCT03123302	Our Anesthesia Experience During MRI Scan
NCT05017142	Swiss Pediatric Inflammatory Brain Disease Registry (Swiss-Ped-IBrainD)
NCT03718338	Mechanisms of Metabolic and Hormone Action on Plaque Formation in Brain and Carotid Vessels in Patients With Prostate Adenocarcinoma
NCT05839379	Targeted Pediatric High-Grade Glioma Therapy
NCT06363162	Evaluate the Effectiveness and Safety of Raman IVD Analyzer in the Molecular Diagnosis of Gliomas During Surgery
NCT04573140	A Study of RNA-lipid Particle (RNA-LP) Vaccines for Newly Diagnosed Pediatric High-Grade Gliomas (pHGG) and Adult Glioblastoma (GBM)
NCT04916015	Histomolecular Profiles of Gliomas in Children and Adolescent/Young Adults
NCT03059381	Investigation of the Clinical Safety and Efficacy of Long-term Treatment With Fycompa Tablets in Adolescence Epilepsy Patients With Partial-onset Seizures (With or Without Secondary Generalized Seizures) or Primary Generalized Tonic-clonic Seizures
NCT05857969	Ex Vivo Drug Sensitivity Testing and Multi-Omics Profiling
NCT06259292	Comprehensive HHT Outcomes Registry of the United States (CHORUS)
NCT04158284	Multicenter Registry for Patients With Childhood.Onset Craniopharyngioma, Xanthogranuloma, Cysts of Rathke's Pouch, Meningioma, Pituitary Adenoma, Arachnoid Cysts
NCT04949815	Awake Craniotomy for Arteriovenous Malformation
NCT03860376	Ex Vivo Drug Sensitivity Testing and Mutation Profiling
NCT06668519	Magnetoencephalography in Children
NCT05161494	Gait in Rare Diseases
NCT06413706	A Study Comparing Abemaciclib Plus Temozolomide to Temozolomide Monotherapy in Children and Young Adults With High-grade Glioma Following Radiotherapy
NCT03421327	Genetic Risk: Whether, When, and How to Tell Adolescents
NCT05571371	Inflammatory Biomarkers in Psychogenic Non-epileptic Seizure
NCT06687681	Injection of Active Allogeneic Natural Killer Cells in Patients With Gliomas
NCT03382158	International PPB/DICER1 Registry
NCT06526481	Nasoseptal Double Flap Versus Rescue Flap in Endoscopic Transsphenoidal Pituitary Surgery
NCT05448690	Comparative Effectiveness of Different Surgical Approaches for Giant Pituitary Adenomas
NCT04076046	Multicentric Prospective Validation of the Zurich Pituitary Score
NCT04021212	Pituitary Adenoma and Serum Lipid
NCT03624114	Prediction of Sphenoid Septation in MRI Compared With CT and Intraoperative Findings During Endoscopic Pituitary Adenoma Surgery
NCT06333899	Lorlatinib for Newly-Diagnosed High-Grade Glioma With ROS or ALK Fusion
NCT06556979	Carotid Artery Stenosis and Ischemic Cerebrovascular Events After Radiotherapy in Patients With Head and Neck Cancer
NCT02574793	Glycemic Fluctuations in Newly Diagnosed Growth Hormone-Secreting Pituitary Adenoma and Cushing Syndrome Subjects
NCT01884194	Morphological Analysis of the Pineal Gland in Pediatric Retinoblastoma Patients Using Magnetic Resonance Imaging
NCT05252819	Whole Body MRI for Cancer Surveillance in A-T
NCT04618887	A Comparative Study of GPI's DBS and Pallidotomy in the Treatment of Meige Syndrome
NCT04947618	Efficacy of Patient Management for Lymphoma Diagnosed at Nimes University Hospital From 1999 to 2018. DVR-Lym-Nim
NCT04717427	Longitudinal Studies to Identify Biomarkers for Sturge-Weber Syndrome
NCT06573723	Institutional Registry of Rare Diseases
NCT06203106	NYSCF Scientific Discovery Biobank
NCT06383169	Impact of External Drainage of the Lumbar Cistern in Patients With Hydrocephalus Following Meningioma Surgery and Its Influence on Patient Satisfaction
NCT02536261	Dopamine Agonists Withdrawal Study of Invasive Prolactinomas Involving the Cavernous Sinus
NCT03831958	Long-Term Follow-Up of Survivors of Pediatric Cushing Disease
NCT04181086	Pattern and Management of Intracranial Cavernoma
NCT05728931	New Biomarkers in Auto-immune Encephalitis and Neurological Paraneoplastic Syndromes
NCT02233335	The Factors Associated With the Recurrence in Patients With Cushing Disease
NCT03364803	Collecting Information About Treatment Results for Patients With Cushing's Syndrome
NCT02778295	Biomarker for Patients With Fabry Disease (BioFabry)
NCT06515106	Antibody-mediated LGI1 Encephalitis: Symptoms, Biomarkers, and Mechanisms of the Chronic Phase of the Disease
NCT06510283	Efficacy and Safety of Taitacept in Treatment of Refractory or Recurrent Anti-NMDAR/anti-LGI1 Encephalitis
NCT06023160	Predicting Functional Outcome and Response to Therapy of Anti-NMDAR Encephalitis at Diagnosis
NCT05738668	Clinical-immunological Features of Anti-NMDAR Encephalitis
NCT05301387	The Effect of Ganglion Sphenopalatine Block (GSP-block) Follow-Up
NCT03173352	A Prospective Study on the Incidence and Related Risk Factors of Infantile Hemangioma in China
NCT02443350	Multicenter and Prospective Clinical Registry Study of Anti-N-methyl-D-aspartate Receptor Encephalitis in Beijing Area
NCT05280600	Developing Advanced Neuroimaging for Clinical Evaluation of Autoimmune Encephalitis
NCT01803685	Nationwide Treatment Survey of Intracranial Arteriovenous Malformation in China
NCT04198207	The Effectiveness and Safety of Vagus Nerve Stimulation for TRE
NCT04198181	The Effectiveness and Safety of Resective Epilepsy Surgery for TRE
NCT02655432	Performance of a Photoscreener for Vision Screening in a Haitian Pediatric Population
NCT02890641	Genetic and Electrophysiologic Study in Focal Drug-resistant Epilepsies
NCT03987633	EMPOWER-1: A Multi-site Clinical Cohort Research Study to Reduce Health Inequality
NCT05485831	EpidyolexÂ® in Lennox Gastaut, Dravet Syndrome and Tuberous Sclerosis Complex: an Observational Study in ITALY
NCT04339127	Autoimmune Encephalitis With Anti-NMDA Receptor Antibodies Following Herpetic Encephalitis
NCT03886753	Pharmacokinetic (PK) and Pharmacodynamics (PD) Study of Ilera Specific Products
NCT04037189	Treatment of Leukemia and Lymphoma in Children With Ataxia Telangiectasia
NCT06443333	National, Multicentric Registry Study on Neuroimmunological Diseases in China
NCT03942952	PEDIATRIC SONICS: Pediatric Study of Neuropsychology and Imaging in CNS Demyelinating Syndromes.
NCT02098668	Mathematical Model for the Human Menstrual Cycle, Endocrinological Diseases and Fertility Treatment-PAEON
NCT06539169	FLOWER: Following Longitudinal Outcomes With Epidemiology for Rare Diseases
NCT03014518	Biomarkers as Predictors of Suicidal Risk in Adolescents
NCT05630313	Gene Sequencing as a Strategy for Identifying Genetic Factors Associated With Serious Adverse Events After Covid-19 Vaccines in Use in Brazil
NCT03655223	Early Check: Expanded Screening in Newborns
NCT05687474	Baby Detect : Genomic Newborn Screening

## Sheet: Supplementary Table S2
Approved Targeted Therapy Name	Indication
ONC201 aka Dordaviprone [Modeyso]	DIPG with H3 K27M mutation
Dabrafenib + Trametinib	Low-grade glioma (LGG) with BRAF V600E mutation
Everolimus	Subependymal giant cell astrocytoma (SEGA)

## Sheet: Supplementary Table S3
Abbreviation	Full Name
BET	Bromodomain and Extra-Terminal domain proteins
BRAFK	B-Raf kinase
BTK	Bruton Tyrosine Kinase
CDK4/6	Cyclin-Dependent Kinase 4 and 6
CK2	Casein Kinase 2
EGFR	Epidermal Growth Factor Receptor
GPCR	G protein-coupled receptor
GSK3β	Glycogen Synthase Kinase 3 Beta
HDAC	Histone Deacetylase
IDH1	Isocitrate Dehydrogenase 1
IDO	Indoleamine 2,3-Dioxygenase
JAK2	Janus Kinase 2
MAPK	Mitogen-Activated Protein Kinase
MDM2	Mouse Double Minute 2
MDMX	Mouse Double Minute X
MEK	Mitogen-Activated Kinase
mTOR	Mechanistic Target of Rapamycin
PI3K	Phosphoinositide 3-Kinase
SGLT2	Sodium-Glucose Cotransporter 2
SMO	Smoothened
STAT3	Signal Transducer and Activator of Transcription 3
TK	Tyrosine Kinase
VEGF	Vascular Endothelial Growth Factor
XPO1	Exportin 1
